# Supplementary material for: Assessment of patient perception of glaucomatous visual field loss and its association with disease severity using Amsler grid
Source: PLoS One. 2017 Sep 26;12(9):e0184230. doi: 10.1371/journal.pone.0184230 (PMC5614531; doi:10.1371/journal.pone.0184230)
Supplement: S1 File — (XLSX) [file pone.0184230.s001.xlsx]

## Sheet: Data
Age	10-2 visual field mean deviation	Descriptors	6 descriptor categories	Number of descriptor categories (based on 6 descriptor categories)	4 descriptor categories	Number of descriptor categories (based on 4 descriptor categories)
70	-22.01	white-out, areas with ripples like raindrops in a puddle	W	1	M	1
72	-5.91	Not aware	N		N
65	0.82	missing	M	1	M	1
79	-3.96	blurry, almost missing	B+M	2	B+M	2
65	-22.25	gray shadow, clear areas looks like a flashlight	G	1	B	1
62	-28.38	missing, shadow	G+M	2	B+M	2
55	-8.48	missing, I know its there but I cant see it, blurry, gray shadow	B+G+M	3	B+M	2
62	-29.87	gray, missing, opaque glass with some light visible	B+G+M	3	B+M	2
74	-10.44	missing, blurry	B+M	2	B+M	2
56	-12.31	not as crisp, not as sharp	B	1	B	1
63	-12.86	gray shadow, missing areas, blurry	B+G+M	3	B+M	2
89	-3.88	Not aware	N		N
82	-7.55	missing, white out	M+W	2	M	1
71	-21.4	very hazy, not much there, gray	B+G+M	3	B+M	2
60	-4.15	general blurriness	B	1	B	1
69	-14.12	white-out	W	1	M	1
62	-31.15	dark	K	1	K	1
36	-0.29	Not aware	N		N
65	-0.17	Not aware	N		N
69	-28.02	gray, white, smog	B+G+W	3	B+M	2
74	-1.87	less crisp	B	1	B	1
50	-2.01	Not aware	N		N
73	-13.65	blurry, gray-out	B+G	2	B	1
78	-6.19	blurry, foggy, white or white-out	B+W	2	B+M	2
57	-3.72	gray	G	1	B	1
70	-6.23	less clear	B	1	B	1
68	-10.34	bone white	W	1	M	1
81	-29.19	black-out	K	1	K	1
80	-1.8	Not aware	N		N
85	-4.26	Not aware	N		N
70	-21.14	gray-out	G	1	B	1
34	-2.76	gray-out	G	1	B	1
55	-2.25	Not aware	N		N
73	-8.64	gray-out	G	1	B	1
67	-1.69	Not aware	N		N
69	-7.16	gray-out	G	1	B	1
74	-23.62	white-out, missing	M+W	2	M	1
64	-11.22	white-out, missing	M+W	2	M	1
86	-12.43	missing	M	1	M	1
69	-12.64	white-out, missing	M+W	2	M	1
51	-17.12	gray-out or light gray, missing, foggy	B+G+M	3	B+M	2
48	-10.83	white-out, missing	M+W	2	M	1
69	-4.35	missing	M	1	M	1
70	-18.31	white-out, areas with ripples like raindrops in a puddle	W	1	M	1
72	-17.2	missing	M	1	M	1
65	-6.17	disappears sometimes	M	1	M	1
79	-8.19	missing	M	1	M	1
65	-20.97	gray shadow	G	1	B	1
62	-16.19	Not aware	N		N
55	-2.9	Not aware	N		N
62	-6.55	Not aware	N		N
64	-9.76	fuzzier than surrounding	B	1	B	1
74	-12.52	cloud covering	B	1	B	1
56	-17.78	not as defined	B	1	B	1
77	-9.82	big black blurr	K	1	K	1
63	-17.68	gray shadow, missing areas, blurry	B+G+M	3	B+M	2
89	-2.36	Not aware	N		N
82	-11.98	missing, white out	M+W	2	M	1
77	-9.1	gray-out, missing	G+M	2	B+M	2
71	-32.73	very hazy, white out, missing	B+M+W	3	B+M	2
69	-20.38	blurry	B	1	B	1
62	-6.59	watery, lines are gone, white area	B+M+W	3	B+M	2
36	0.92	Not aware	N		N
69	-27.22	gray, white, smog	B+G+W	3	B+M	2
74	-13.67	white-out	W	1	M	1
50	-4.67	not as sharp, something funny or wrong	B	1	B	1
73	-5.92	blurry, gray-out	B+G	2	B	1
78	-5.22	a little white, white-out	W	1	M	1
54	-14.54	black-out, more black	K	1	K	1
70	-0.82	less clear	B	1	B	1
68	-5.66	bone white	W	1	M	1
81	-1.58	hard time describing, missing?	M	1	M	1
80	-7.47	blurry	B	1	B	1
85	-18.16	white-out, blurry	B+W	2	B+M	2
61	-9.51	Not aware	N		N
55	-10.13	missing	M	1	M	1
73	-4.08	Not aware	N		N
67	-3.56	Not aware	N		N
69	-17.31	gray-out	G	1	B	1
74	-25.16	white-out, missing	M+W	2	M	1
64	-19.62	white-out, missing	M+W	2	M	1
67	-2.04	blurry, washed out, looks like lines are shiny and reflecting light	B+M	2	B+M	2
86	-19.4	missing	M	1	M	1
78	-27.21	faded, missing	B+M	2	B+M	2
69	-13.75	white-out, missing	M+W	2	M	1
51	-2.74	white-out, missing	M+W	2	M	1
48	-31.83	gray out, white-out, just missing	G+M+W	3	B+M	2
69	-14.87	missing	M	1	M	1
